# Supplementary material for: Long-term wage inequality in imperial China: From 202 BCE to 1912 CE
Source: PLoS One. 2025 Jan 24;20(1):e0315627. doi: 10.1371/journal.pone.0315627 (PMC11761105; doi:10.1371/journal.pone.0315627)
Supplement: S1 File — (ZIP) [file pone.0315627.s001.zip]

Archive with 11 entries (11 files):
- data.xlsx
- fit.m
- gini.m
- income.xlsx
- ratio.xlsx
- readme.txt
- result.xlsx
- timeline.xlsx
- calGini.m
- code.do
- code.m
