# Supplementary material for: Long-term wage inequality in imperial China: From 202 BCE to 1912 CE
Source: PLoS One. 2025 Jan 24;20(1):e0315627. doi: 10.1371/journal.pone.0315627 (PMC11761105; doi:10.1371/journal.pone.0315627)
Supplement: S1 File — (ZIP) [file pone.0315627.s001.zip › data.xlsx]

## Sheet: Sheet1
ratio_oo	ratio_op	gini_all_0	gini_official_0	t1	t2
37.5652	4.881	0.257516	0.439732	1	1
17.5	5.07855	0.258414	0.287738	2	4
28.2667	14.0272	0.352896	0.409187	3	9
10.4663	12.2019	0.337909	0.218239	4	16
6.84099	20.6036	0.384497	0.18626	5	25
7.94788	22.2868	0.392419	0.185622	6	36
12.6271	18.8384	0.376664	0.271324	7	49
14.8699	24.1454	0.401291	0.336744	8	64
11.3999	32.6842	0.433005	0.274353	9	81
11.3999	32.6334	0.432749	0.272773	10	100
10.5455	14.0269	0.350599	0.24155	11	121
29.5687	21.9745	0.392621	0.389312	12	144
25.0763	22.5793	0.393267	0.333376	13	169
10	12.9431	0.343122	0.253518	14	196
8.57143	7.20408	0.290887	0.209133	15	225
15	6.29436	0.278738	0.243169	16	256
13.6842	10.6962	0.327046	0.312498	17	289
15.8182	6.91972	0.287808	0.245457	18	324
8.22093	8.1267	0.300969	0.151052	19	361
13.3134	6.68957	0.283449	0.202122	20	400
10.2458	9.75281	0.317477	0.156045	21	441
10.7083	2.72803	0.18219	0.245514	22	484
5.25	5.77254	0.268389	0.146553	23	529
5.4878	7.90599	0.298625	0.158254	24	576
5.70252	12.1808	0.337054	0.168236	25	625
