# Supplementary material for: Long-term wage inequality in imperial China: From 202 BCE to 1912 CE
Source: PLoS One. 2025 Jan 24;20(1):e0315627. doi: 10.1371/journal.pone.0315627 (PMC11761105; doi:10.1371/journal.pone.0315627)
Supplement: S1 File — (ZIP) [file pone.0315627.s001.zip › fit.m]

function [yfit,yfit_lb,yfit_ub] = fit(xx,yy)


[beta,~,~,~,stats] = regress(yy,xx);
yfit = xx*beta;  % fitted value
sig = sqrt(stats(4));  % s.d. of error term
se_yfit = sqrt(diag(xx*((xx'*xx)^-1)*xx'*sig));  % s.e. of fitted value
yfit_lb = yfit-1.96*se_yfit;
yfit_ub = yfit+1.96*se_yfit;
