# Supplementary material for: Long-term wage inequality in imperial China: From 202 BCE to 1912 CE
Source: PLoS One. 2025 Jan 24;20(1):e0315627. doi: 10.1371/journal.pone.0315627 (PMC11761105; doi:10.1371/journal.pone.0315627)
Supplement: S1 File — (ZIP) [file pone.0315627.s001.zip › gini.m]

function giniCoeff = gini(data)
    % Step 1: Sort the data in ascending order
    sortedData = sort(data(~isnan(data)));
    
    % Step 2: Calculate the cumulative proportion of the sorted data
    n = numel(sortedData);
    cumulativeProportion = cumsum(sortedData) / sum(sortedData);
    
    % Step 3: Calculate the Lorenz curve
    lorenzCurveX = (0:n) / n;
    lorenzCurveY = [0; cumulativeProportion];
    
    % Step 4: Calculate the area under the Lorenz curve using the trapezoidal rule
    areaUnderCurve = trapz(lorenzCurveX, lorenzCurveY);
    
    % Step 5: Calculate the Gini coefficient
    giniCoeff = 1 - 2 * areaUnderCurve;
end
