# Supplementary material for: Long-term wage inequality in imperial China: From 202 BCE to 1912 CE
Source: PLoS One. 2025 Jan 24;20(1):e0315627. doi: 10.1371/journal.pone.0315627 (PMC11761105; doi:10.1371/journal.pone.0315627)
Supplement: S1 File — (ZIP) [file pone.0315627.s001.zip › income.xlsx]

## Sheet: official income
年份	前202	50	550	581	627	666	736	773	788	841	960	1056	1080	1285	1320	1371	1380	1387	1522	1573	1628	1644	1653	1736	1906	1912	1925	1956	1993	2006	2016				累积比例	前202	50	550	581	627	666	736	773	788	841	960	1056	1080	1285
朝代	西汉	东汉	北齐	隋	唐	唐	唐	唐	唐	唐	宋	宋	宋	元	元	明	明	明	明	明	明	清	清	清	清	北洋	民国	新中国	新中国	新中国	新中国					西汉	东汉	北齐	隋	唐	唐	唐	唐	唐	唐	宋	宋	宋	元
年号		建武二十六年			贞观初	乾封元年	开元二十四年	大历十二年	贞元四年	会昌年间	宋初	嘉佑元年	元丰三年	至元二十二年	延祐七年	洪武四年	洪武十三年	洪武二十年	嘉靖初中期	隆庆、万历年间	崇祯初年	顺治元年	顺治十三年	乾隆元年	光绪三十二年								与一品的比例		占总人口比例		建武二十六年			贞观初	乾封元年	开元二十四年	大历十二年	贞元四年	会昌年间	宋初	嘉佑元年	元丰三年	至元二十二年
粮食	米	米	米		米	米	米	米	米	米
一品	4320	2520	5088	1706	1936	2440	2980	4000	4548.57	4548.57	1740	6239	5918	1200	600	900	1300	1044	707	892	1059.41	257	315	450	720	600	800	536	995	6530	13819		1	一品	0.00274474	1	1	1	1	1	1	1	1	1	1	1	1	1	1
二品	2880	1296	3816	1361.11	1570	1930	2290	3730	3592.86	3421.43	1320	4843.43	3774.17	900	450	600	1100	732	495.571	625.686	742.806	212	271.25	387.5	600	500	750	425	872	5070	11167		2.66667	二品	0.0073193	0.946191	0.96823	0.956806	0.978049	0.985125	0.982684	0.975886	0.970725	0.970735	0.972141	0.974404	0.955131	0.957558	0.98116
三品	1440	864	2544	1015.87	1327	1435	1735	2155	2429.29	2429.29	1055	2628.85	2752.34	740	350	400	900	420	372.286	359	426.2	149	227.5	325	520	360	675	355	760	4070	9069		7.33333	三品	0.0201281	0.850531	0.92466	0.870419	0.931345	0.952958	0.946158	0.926472	0.897929	0.909093	0.916258	0.922622	0.862245	0.885378	0.943479
四品	1152	720	1528	670.635	1049	1049	1257.02	1625	1916.43	1916.43	793	1158.53	906.823	500	250	270	700	288	275.714	228.125	279.4	96	183.25	262	420	300	525	310	658	3224	7375		7.33333	四品	0.0201281	0.718999	0.844781	0.712041	0.835488	0.878189	0.871475	0.823517	0.782269	0.794476	0.807145	0.808811	0.723602	0.740626	0.858279
五品	864	576	1016	484.127	842	842	962	1490	1781.43	1781.43	592	823.172	697.889	360	180	180	400	192	155.89	157.298	194.4	65	140	200	320	240	450	252	533	2527	6045		4	五品	0.010979	0.613773	0.778215	0.616915	0.772207	0.819084	0.816881	0.748926	0.695055	0.704057	0.721068	0.723264	0.662502	0.692934	0.800712
六品	662.4	504	633	297.619	528	528	558	854.848	1112.51	1112.51	346	627.747	585.851	280	140	100	210	120	132.429	133.625	165.143	60	105	150	240	150	300	200	458	2018	5045		2.66667	六品	0.0073193	0.570726	0.749168	0.582415	0.747289	0.793207	0.792979	0.717788	0.651436	0.658211	0.677424	0.688429	0.638822	0.672913	0.778103
七品	432	504	380	238.095	454.5	454.5	445.5	682.5	888.214	888.214	283.5	456	430	240	120	80	160	90	94	100	123.857	45	79	113	180	115	240	159	398	1616	4211		7.66667	七品	0.021043	0.548724	0.732224	0.568085	0.737077	0.782389	0.782986	0.705748	0.634752	0.639124	0.659253	0.674856	0.626783	0.661709	0.766381
八品	144	216	228	178.571	346.5	376.5	303	507.5	661.786	661.786	204	363.523	355.294	200	100	70	120	78	90.7143	71	109.4	35	70	100	160	80	120	127	343	1298	3503		89.6667	八品	0.246112	0.507471	0.68351	0.543352	0.71359	0.755616	0.758257	0.67811	0.596457	0.595312	0.617545	0.642883	0.601641	0.638067	0.737492
九品	115	144	180	163	278	302	234.02	148.728	137.143	171.429	105	211	236	120	70	60	95	66	86	67	103.4	23	55	79	126.26	60	90	101	278	1061	2913		242	九品	0.664227	0.346643	0.439334	0.369796	0.507561	0.516901	0.51867	0.458263	0.263415	0.213529	0.254095	0.373796	0.367222	0.40959	0.455935
加权平均	220.36	217.713	323.316	213.312	357.235	386.752	339.199	375.032	426.612	448.13	186.582	381.655	382.718	174.822	93.6505	81.8207	145.755	90.3898	102.719	85.632	124.102	33.1793	68.8458	98.6432	157.589	84.2864	133.339	123.887	324.306	1302.56	3439.58
	0.276946	0.356734	0.2952	0.392289	0.405988	0.407252	0.363511	0.263036	0.242016	0.26413	0.320128	0.307312	0.333609	0.376282	0.398235	0.379912	0.343244	0.37888	0.426402	0.399491	0.424385	0.37406	0.417551	0.418233	0.418471	0.376147	0.357623	0.425076	0.44502	0.423116	0.438314
	0.581132	0.46508	0.556056	0.412318	0.39262	0.391098	0.45528	0.608812	0.641519	0.607942	0.521586	0.541216	0.501964	0.438845	0.405437	0.431341	0.485153	0.432981	0.362182	0.401694	0.36525	0.441409	0.376007	0.374963	0.374615	0.436653	0.462976	0.364604	0.335381	0.367453	0.345028
内部基尼系数	0.439209	0.286894	0.407313	0.216924	0.191227	0.189449	0.27407	0.480661	0.525054	0.480014	0.363299	0.389745	0.337538	0.253972	0.20911	0.242593	0.313551	0.244842	0.150765	0.20288	0.154885	0.256879	0.169564	0.168159	0.1677	0.249454	0.283574	0.154284	0.115783	0.158022	0.12837
士吏阶层收入	75	89.5	99	88.5	146	158	124.01	81.364	75.5714	92.7143	59	112	124.5	66.5	40.5	35.5	53	38.5	48.5	39	57.2	17	33	45	68.63
劳力年收入	35	35	18	14	14	14	14	14	14	14	13	13	13	13	11	11	11	11	11	11	11	11	11	11	11
加权平均（全国）	37.0786	37.8109	22.2002	17.8955	20.9756	21.6067	19.8831	17.8904	17.7027	18.5677	15.6378	18.6639	19.2587	15.8822	12.5767	12.3214	13.2931	12.483	12.9879	12.4971	13.4493	11.3255	12.1565	12.7846	14.0217										占全国人口比例
公式第一项	0.856855	0.841169	0.742602	0.717748	0.618574	0.601799	0.649986	0.716839	0.723676	0.692115	0.758753	0.642118	0.623748	0.748417	0.796815	0.812335	0.755986	0.802373	0.772955	0.801562	0.747925	0.880084	0.823012	0.784784	0.719496									一品		1.48398e-06	1.83843e-06	1.83843e-06	3.75031e-06	4.88033e-06	4.88033e-06	4.88033e-06	4.88033e-06	4.88033e-06	4.88033e-06	7.26696e-06	7.26696e-06	7.26696e-06	5.25052e-06
公式第二项	0.0982532	0.114784	0.218736	0.244759	0.349115	0.366786	0.316024	0.245592	0.238384	0.271632	0.201273	0.324023	0.343355	0.212311	0.161338	0.144966	0.204303	0.155457	0.186436	0.156311	0.212793	0.0736655	0.133797	0.174074	0.242861									二品		3.95728e-06	4.90248e-06	4.90248e-06	1.00008e-05	1.30142e-05	1.30142e-05	1.30142e-05	1.30142e-05	1.30142e-05	1.30142e-05	1.93786e-05	1.93786e-05	1.93786e-05	1.40014e-05
总体基尼系数	0.0533617	0.0707362	0.180075	0.207266	0.316803	0.33537	0.282034	0.208022	0.200444	0.235379	0.1613	0.290163	0.310458	0.173038	0.119491	0.102267	0.164591	0.113287	0.145826	0.114184	0.17351	0.0274148	0.0906056	0.132932	0.205218									三品		1.08825e-05	1.34818e-05	1.34818e-05	2.75023e-05	3.57891e-05	3.57891e-05	3.57891e-05	3.57891e-05	3.57891e-05	3.57891e-05	5.3291e-05	5.3291e-05	5.3291e-05	3.85038e-05
																																		四品		1.08825e-05	1.34818e-05	1.34818e-05	2.75023e-05	3.57891e-05	3.57891e-05	3.57891e-05	3.57891e-05	3.57891e-05	3.57891e-05	5.3291e-05	5.3291e-05	5.3291e-05	3.85038e-05
一品/九品	37.5652	17.5	28.2667	10.4663	6.96403	8.07947	12.734	26.8947	33.1667	26.5333	16.5714	29.5687	25.0763	10	8.57143	15	13.6842	15.8182	8.22093	13.3134	9.68383	11.1739	5.72727	5.6962	5.70252									五品		5.93592e-06	7.35373e-06	7.35373e-06	1.50012e-05	1.95213e-05	1.95213e-05	1.95213e-05	1.95213e-05	1.95213e-05	1.95213e-05	2.90678e-05	2.90678e-05	2.90678e-05	2.10021e-05
七品/农民	12.3429	14.4	21.1111	17.0068	32.4643	32.4643	31.8214	48.75	63.4439	63.4439	21.8077	35.0769	33.0769	18.4615	10.9091	7.27273	14.5455	8.18182	8.54545	9.09091	11.2597	4.09091	7.18182	10.2727	16.3636									六品		3.95728e-06	4.90248e-06	4.90248e-06	1.00008e-05	1.30142e-05	1.30142e-05	1.30142e-05	1.30142e-05	1.30142e-05	1.30142e-05	1.93786e-05	1.93786e-05	1.93786e-05	1.40014e-05
九品/农民	3.28571	4.11429	10	11.6429	19.8571	21.5714	16.7157	10.6234	9.79592	12.2449	8.07692	16.2308	18.1538	9.23077	6.36364	5.45455	8.63636	6	7.81818	6.09091	9.94545	2.09091	5	7.18182	11.4782									七品		1.13772e-05	1.40946e-05	1.40946e-05	2.87524e-05	3.74158e-05	3.74158e-05	3.74158e-05	3.74158e-05	3.74158e-05	3.74158e-05	5.57133e-05	5.57133e-05	5.57133e-05	4.0254e-05
																																		八品		0.000133063	0.000164846	0.000164846	0.000336278	0.000437603	0.000437603	0.000437603	0.000437603	0.000437603	0.000437603	0.000651604	0.000651604	0.000651604	0.000470797
劳力年收入	36.5	36.5			107.31	107.31	107.31						77.6596			10.8	13.5	13.5	15.4286	13.5	21.6	2.96429	5.1875	4.15	5.6									九品		0.000359123	0.0004449	0.0004449	0.000907576	0.00118104	0.00118104	0.00118104	0.00118104	0.00118104	0.00118104	0.0017586	0.0017586	0.0017586	0.00127063
劳力时期	汉平帝元始元年（公元前1年）	建武三年（27年）			贞观末年						宋孝宗乾道二年(1166年)，船工日支雇钱200文，食钱300文，共计500文									万历中期		入关至乾隆年间	入关至乾隆年间	入关至乾隆年间										士、吏阶层		0.0494593	0.0493302	0.0493302	0.0486336	0.0482219	0.0482219	0.0482219	0.0482219	0.0482219	0.0482219	0.0473524	0.0473524	0.0473524	0.0480871
					宁可《中国经济通史.隋唐五代经济卷》，pp541						漆侠《中国经济通史.宋代经济卷》pp1100					胡铁球. 明代官俸构成变动与均徭法的启动[J]. 史学月刊. 2012(11)	胡铁球. 明代官俸构成变动与均徭法的启动[J]. 史学月刊. 2012(11)	胡铁球. 明代官俸构成变动与均徭法的启动[J]. 史学月刊. 2012(11)	胡铁球. 明代官俸构成变动与均徭法的启动[J]. 史学月刊. 2012(11)	胡铁球. 明代官俸构成变动与均徭法的启动[J]. 史学月刊. 2012(11)	胡铁球. 明代官俸构成变动与均徭法的启动[J]. 史学月刊. 2012(11)	黄冕堂. 清代农村长工工价纵横探[J]. 中国经济史研究. 1992(03)	黄冕堂. 清代农村长工工价纵横探[J]. 中国经济史研究. 1992(03)	黄冕堂. 清代农村长工工价纵横探[J]. 中国经济史研究. 1992(03)										农、工、商阶层		0.95	0.95	0.95	0.95	0.95	0.95	0.95	0.95	0.95	0.95	0.95	0.95	0.95	0.95
七品/劳力	11.8356	13.8082			4.23539	4.23539	4.15152						5.53699			7.40741	11.8519	6.66667	6.09259	7.40741	5.73413	15.1807	15.2289	27.2289	32.1429										占全国人口收入累计比例
九品/劳力	3.15068	3.94521			2.59063	2.81428	2.18078						3.0389			5.55556	7.03704	4.88889	5.57407	4.96296	5.06481	7.75904	10.6024	19.0361	22.5464									一品		1	1	1	1	1	1	1	1	1	1	1	1	1	1
																																		二品		0.999827	0.999877	0.999579	0.999642	0.99955	0.999449	0.999269	0.998909	0.998746	0.998804	0.999191	0.997571	0.997767	0.999603
容器比例	汉	魏晋南北朝	唐	宋	元	明	清																											三品		0.99952	0.999709	0.998736	0.998882	0.998575	0.998286	0.99777	0.996195	0.996105	0.996406	0.997556	0.992542	0.993969	0.99881
	1	2	3	3.3	4	4	4																											四品		0.999097	0.999401	0.997191	0.997321	0.996311	0.995909	0.994647	0.991884	0.991194	0.991724	0.99396	0.985036	0.986353	0.997016
1石=？升	20	40	60	66	80	80	80																											五品		0.998759	0.999145	0.996263	0.99629	0.994521	0.994172	0.992384	0.988634	0.987319	0.98803	0.991258	0.981728	0.983844	0.995804
1石=？公斤	29.5	59	88.5	97.35	118	118	118																											六品		0.998621	0.999033	0.995927	0.995884	0.993738	0.993411	0.99144	0.987008	0.985355	0.986157	0.990158	0.980446	0.982791	0.995328
一品	4320	2520	10176	5118	5808	7320	8940	12000	13645.7	13645.7	5742	20588.7	19529.4	3960	1980	3600	5200	4176	2828	3568	4237.65	1028	1260	1800	2880									七品		0.99855	0.998967	0.995787	0.995718	0.99341	0.993093	0.991074	0.986386	0.984537	0.985377	0.989729	0.979794	0.982201	0.995081
七品	432	504	760	714.286	1363.5	1363.5	1336.5	2047.5	2664.64	2664.64	935.55	1504.8	1419	792	396	320	640	360	376	400	495.429	180	316	452	720									八品		0.998417	0.998779	0.995546	0.995335	0.9926	0.992306	0.990236	0.984959	0.98266	0.983587	0.988719	0.978433	0.980957	0.994473
九品	115	144	360	489	834	906	702.06	446.184	411.429	514.286	315	696.3	778.8	396	231	240	380	264	344	268	437.6	92	220	316	505.04									九品		0.997901	0.997838	0.993853	0.99198	0.985371	0.984681	0.983567	0.972545	0.966301	0.967991	0.980218	0.965741	0.968936	0.988544
																																		士、吏阶层		0.996787	0.996143	0.990245	0.983713	0.969718	0.968173	0.969667	0.962727	0.957151	0.957086	0.96841	0.94586	0.947386	0.978944
一品	127.44	74.34	300.192	150.981	171.336	215.94	263.73	354	402.549	402.549	169.389	607.367	576.117	116.82	58.41	106.2	153.4	123.192	83.426	105.256	125.011	30.326	37.17	53.1	84.96									农、工、商阶层		0.896744	0.879377	0.770262	0.743202	0.63407	0.615549	0.668909	0.743417	0.751296	0.716299	0.789754	0.661704	0.64127	0.777599
七品	12.744	14.868	22.42	21.0714	40.2233	40.2233	39.4267	60.4012	78.607	78.607	27.5987	44.3916	41.8605	23.364	11.682	9.44	18.88	10.62	11.092	11.8	14.6151	5.31	9.322	13.334	21.24
九品	3.3925	4.248	10.62	14.4255	24.603	26.727	20.7108	13.1624	12.1371	15.1714	9.2925	20.5408	22.9746	11.682	6.8145	7.08	11.21	7.788	10.148	7.906	12.9092	2.714	6.49	9.322	14.8987
[truncated: 17 more columns]

## Sheet: peasant income
农业劳动生产率（单位：斤/人.年）							表2 各朝代度量衡间的换算比例
朝代	先秦	两汉	唐宋	明清			朝代	汉	南北朝	唐	宋	元	明	清
粟产量	2834	2926	3627	3661			1石=？汉石	1	2	3	3.3	4	4	4
粳米产量	1700.4	1755.6	2176.2	2196.6			1石=？公斤	29.5	59	89	97	118	118	118
汉石	28.8203	29.7559	36.8847	37.2305			数据来源：梁方仲（1980）、吴慧（1992）和黄冕堂（2002）。
杨贵. 古代关中农业劳动生产率考[J]. 中国农史. 1991(03)

## Sheet: income
朝代	年号	Year	R1	R2	R3	R4	R5	R6	R7	R8	R9	RX	P
西汉		202 BCE Han	4320	2880	1440	1152	864	662.4	432	144	115	72.5	30
东汉	建武二十六年	50 CE Han	2520	1296	864	720	576	504	504	216	144	87	30
北齐		550 S & N	10176	7632	5088	3056	2032	1266	760	456	360	195	30
隋		581 Sui	5118	4083.33	3047.62	2011.9	1452.38	892.857	714.286	535.714	489	263	37
唐	贞观初	627 Tang	5808	4710	3981	3147	2526	1584	1363.5	1039.5	849	443	37
唐	乾封元年	666 Tang	7320	5790	4305	3147	2526	1584	1363.5	1129.5	921	479	37
唐	开元二十四年	736 Tang	8940	6870	5205	3771.06	2886	1674	1336.5	909	708	372.5	37
唐	大历十二年	773 Tang	12000	11190	6465	4875	4470	2564.55	2047.5	1522.5	807	422	37
唐	贞元四年	788 Tang	13645.7	10778.6	7287.86	5749.29	5344.29	3337.53	2664.64	1985.36	1197	617	37
唐	会昌年间	841 Tang	13645.7	10264.3	7287.86	5749.29	5344.29	3337.53	2664.64	1985.36	1197	617	37
宋	宋初	960 Song	5742	4356	3481.5	2616.9	1953.6	1141.8	935.55	673.2	544.5	290.75	37
宋	嘉佑元年	1056 Song	20588.7	15983.3	8675.21	3823.16	2716.47	2071.57	1504.8	1199.63	696.3	366.65	37
宋	元丰三年	1080 Song	19529.4	12454.8	9082.74	2992.52	2303.03	1933.31	1419	1172.47	778.8	407.9	37
元	至元二十二年	1285 Yuan	4800	3600	2960	2000	1440	1120	960	800	480	258.5	37
元	延祐七年	1320 Yuan	2400	1800	1400	1000	720	560	480	400	280	158.5	37
明	洪武四年	1371 Ming	3600	2400	1600	1080	720	400	320	280	240	138.5	37
明	洪武十三年	1380 Ming	5200	4400	3600	2800	1600	840	640	480	380	208.5	37
明	洪武二十年	1387 Ming	4176	2928	1680	1152	768	480	360	312	264	150.5	37
明	嘉靖初中期	1522 Ming	2828	1982.29	1489.14	1102.86	623.56	529.714	376	362.857	344	190.5	37
明	隆庆、万历年间	1573 Ming	3568	2502.74	1436	912.5	629.193	534.5	400	284	268	152.5	37
明	崇祯初年	1628 Ming	4237.65	2971.22	1704.8	1117.6	777.6	660.571	495.429	437.6	413.6	225.3	37
清	顺治元年	1644 Qing	1028	848	596	384	260	240	180	140	96	66.5	37
清	顺治十三年	1653 Qing	1260	1085	910	733	560	420	316	280	240	138.5	37
清	乾隆元年	1736 Qing	1800	1550	1300	1048	800	600	452	400	328	182.5	37
清	光绪三十二年	1906 Qing	2880	2400	2080	1680	1280	960	720	640	505.04	271.02	37
民国	民国一年	1912 Qing	2880	2400	1728	1440	1152	720	552	384	288	163	37
