# Supplementary material for: Long-term wage inequality in imperial China: From 202 BCE to 1912 CE
Source: PLoS One. 2025 Jan 24;20(1):e0315627. doi: 10.1371/journal.pone.0315627 (PMC11761105; doi:10.1371/journal.pone.0315627)
Supplement: S1 File — (ZIP) [file pone.0315627.s001.zip › ratio.xlsx]

## Sheet: ratio
官品	官职名		门下省		中书省		尚书省		门下后省		中书后省		都司		六部		各品总和			与一品的比例
	唐代	宋代																	rank	ratio
正一	三师、三公	三公、三少、左右丞相		1		1		1									3		R1	1		0.00274725
从一	开府仪同三司	诸枢密使、开府、特进																	R2	2.66667		0.00732601
正二	特进、尚书令	知枢密院事、参知政事、太尉															8		R3	7.33333		0.0201465
从二	光禄大夫、左右仆射	银青光禄大夫、六部尚书					左右仆射	2							尚书	6			R4	7.33333		0.0201465
正三	侍中、中书令、史部尚书	承旨、学士、权六部尚书	侍中	1	中书令	1	左右丞	2									22		R5	4		0.010989
从三	银青光禄大夫、京兆尹	正议大夫、六部侍郎、开封尹	侍郎、左散骑常侍各一人	2	侍郎、右散骑常侍各一人	2			左散骑常侍	1	右散骑常侍	1			侍郎	12			R6	2.66667		0.00732601
正四	证议大夫、门下侍郎	给事中、中书舍人、承宣使	给事中	4	中书舍人	4			给事中	4	中书舍人	6					22		R7	7.66667		0.0210623		1st-6th Rank	0.0678278	1st	0.00274725
从四	太中、中大夫、京兆少尹	谏议大夫、左右司郎中	左谏议大夫	1	右谏议大夫	1			左谏议大夫	1	右谏议大夫	1							R8	89.6667		0.246337		7th Rank	0.021	2nd	0.00732601
正五	中散大夫、长安县令	马步军都指挥使、观察使															12		R9	242		0.664835		8th Rank	0.246337	3rd	0.0201465
从五	朝请大夫、州别驾长史	防御使、诸州刺史													本部郎中	12								9th Rank	0.664835	4th	0.0201465
正六	朝议郎、下州长史	朝议大夫、左右司郎中					左右司郎中	2									8			364.333						5th	0.010989
从六	俸议、起居郎、上县令	起居郎、侍御史、开封少尹	起居郎	1	起居舍人	1			起居郎	1	起居舍人	1	郎官	2												6th	0.00732601
正七	朝请郎、州中县令	员外郎、侍讲、两赤县令	左司谏	1	右司谏	1	员外郎	1	左司谏	1	右司谏	1	员外郎	2	员外郎	12	23
从七	朝散郎、下县令	监察御史、大理正、著作郎	左正言	1	右正言	1			左正言	1	右正言	1
正八	给事郎、州司参军事	京府判官、赤县令、丞	录事和主事各3员	6	录事3员、主事4员	7	都事3员、主事六员	9							吏部主事1员	12	269
从八	承俸郎、县承、京县主簿	儒林、文林郎、上中下县令、丞	令史6员、书令史18员、门下外省令史1员、书令史2员	27	令史7员、书令史11员、中书外省令史1员、书令史2员	21	令史十四员、书令史三十五员	49	符宝郎二员	2			手分	4	吏部令史2员、书令史9员	132
正九	校书、儒林郎	殿头高品、京县主簿、尉															726
从九	文林、将士郎、县主簿	迪功郎、地方县主簿、尉	守当官19员、门下外省守当官16员	35	守当官17员、中书外省守当官16员	33	守当官	150					书奏	4	吏部守当官11员、其他31员	504
北宋前期，即自宋建立至真宗景德年间
编制来源与《中国政治制度通史.宋代卷》，元丰改制后的情况
