# Supplementary material for: Long-term wage inequality in imperial China: From 202 BCE to 1912 CE
Source: PLoS One. 2025 Jan 24;20(1):e0315627. doi: 10.1371/journal.pone.0315627 (PMC11761105; doi:10.1371/journal.pone.0315627)
Supplement: S1 File — (ZIP) [file pone.0315627.s001.zip › readme.txt]

Excel files:
* data.xlsx: processed data on official and peasant wages ready for regression
* income.xlsx: raw data on official and peasant wages based on historical records
* ratio.xlsx: distribution of different ranks of officials
* result.xlsx: regression results of the inverse U shape
* timeline.xlsx: underlying data for the timeline graph

Stata files:
* code.do: code for regressions (generating result.xlsx)

MATLAB files:
* code.m: master code
* calGini.m: function to calculate Gini coefficient for different groups
* fit.m: function to calculate the fitted values based on regressions
* gini.m: function to calculate Gini coefficient
