# Supplementary material for: Long-term wage inequality in imperial China: From 202 BCE to 1912 CE
Source: PLoS One. 2025 Jan 24;20(1):e0315627. doi: 10.1371/journal.pone.0315627 (PMC11761105; doi:10.1371/journal.pone.0315627)
Supplement: S1 File — (ZIP) [file pone.0315627.s001.zip › result.xlsx]

## Sheet: Sheet1
Variable	ratio_op	ratio_oo	gini_all	gini_o~l
t	1.653	-0.541	0.012	-0.007
	0.827	0.201	0.006	0.002
t2	-0.081		-0.001
	0.031		0
_cons	10.114	20.873	0.304	0.339
	4.668	2.991	0.033	0.028
N	25	25	25	25
aic	172	172	-74.7	-62.1
bic	176	174	-71	-59.7
