# Supplementary material for: Long-term wage inequality in imperial China: From 202 BCE to 1912 CE
Source: PLoS One. 2025 Jan 24;20(1):e0315627. doi: 10.1371/journal.pone.0315627 (PMC11761105; doi:10.1371/journal.pone.0315627)
Supplement: S1 File — (ZIP) [file pone.0315627.s001.zip › timeline.xlsx]

## Sheet: Sheet2
Events	Date	Dynasties	index
21st-17th BCE: Middle Kingdom of Egypt	-2055		2
	-2029	21st-16th BCE: Xia Dynasty (first dynasty)	0
16th-11th BCE: New Kingdom of Egypt	-1550		2
	-1559	16th-11th BCE: Shang Dynasty	0
11th-10th: King David & King Solomon	-1050		2
	-1046	1046-221 BCE: Zhou Dynasty	0
8th BCE: The rise of Greek city-states	-800		2
479 BCE: Confucius died	-479		1
399 BCE: Socrates died	-399		2
323 BCE: Alexander the Great conquests	-323		2
221 BCE: Qin Shi Huang unified China	-221		1
	-221	221-206 BCE: Qin Dynasty (first empire)	0
	-202	202 BCE-220 CE: Han Dynasty	0
2nd BCE: The Silk Road with Rome	-100		3
1st BCE: Confucianism became dominant	-90		1
27 BCE-14 CE: Augustus's rule	-27		2
9-23 CE: Wang Mang usurped the Han	9		1
	220	220-280: Three Kingdoms	0
	266	266-420: Jin Dynasty	0
	420	420-581: Southern & Northern Dynasties	0
476: The Fall of Western Roman Empire	476		2
	581	581-618: Sui Dynasty	0
	618	618-907: Tang Dynasty	0
7th: The Maritime Silk Road with Arab	650		3
751: The Arab-Tang Battle of Talas	751		3
755: An Lushan Rebellion	755		1
	907	907-960: Five Dynasties & Ten Kingdoms	0
	960	960-1279: Song Dynasty	0
12th: Neo-Confucianism Movement	1200		1
1215: The Magna Carta	1215		2
	1271	1271-1368: Yuan Dynasty (Mongol Empire)	0
13th: Marco Polo voyages	1300		3
	1368	1368-1644: Ming Dynasty	0
14th: The Renaissance	1350		2
1492: Columbus discovery of America	1492		2
16th: The Protestant Reformation	1517		2
17th: The Enlightenment	1600		2
	1644	1644-1912: Qing Dynasty (last empire)	0
Mid-17th: The English Civil War	1689		2
Late-18th: Industrial Revolution	1780		2
1776: The Independence of America	1776		2
1789: The French Revolution	1789		2
1840s-1860s: Opium Wars	1840		3
1860s: Self-Strengthening Movement	1860		1
1870: Unification of Germany	1870		2
1911: The Xinhai Revolution	1900		1
	1912	1912: Republic of China	0
	1949	1949: People's Republic of China	0
