# Supplementary material for: Long-term wage inequality in imperial China: From 202 BCE to 1912 CE
Source: PLoS One. 2025 Jan 24;20(1):e0315627. doi: 10.1371/journal.pone.0315627 (PMC11761105; doi:10.1371/journal.pone.0315627)
Supplement: S1 File — (ZIP) [file pone.0315627.s001.zip › calGini.m]

function [gini_all,gini_official] = calGini(N_period,N_pop,official_weight,peasant_weight,income)

oww = kron(ones(N_period,1),flip(official_weight'));  % weight of officials from low to high ranks
for t = 1:N_period  % weight of officials after normalization
    oww(t,:) = oww(t,:)*(1-peasant_weight(t));
end
weight = [peasant_weight,oww];  % class weights
distribution = round(N_pop*weight);  % number of people in each category per 10000

gini_all = nan(N_period,1);  % Gini coefficients of all
gini_official = nan(N_period,1);  % Gini coefficients of officials

for t = 1:N_period
    income_t = income(t,:);  % get the income for period t
    distribution_t = distribution(t,:);  % get the distribution for period t
    ind = nan(N_pop,1);  % simulated income for N_pop individuals
    counter = 1;
    for cc = 1:length(distribution_t)
        ind(counter:counter+distribution_t(cc)-1) = income_t(cc);
        counter = counter+distribution_t(cc);
    end
    gini_all(t) = gini(ind);
    gini_official(t) = gini(ind(ind>income_t(2)));
end
