# Supplementary material for: Long-term wage inequality in imperial China: From 202 BCE to 1912 CE
Source: PLoS One. 2025 Jan 24;20(1):e0315627. doi: 10.1371/journal.pone.0315627 (PMC11761105; doi:10.1371/journal.pone.0315627)
Supplement: S1 File — (ZIP) [file pone.0315627.s001.zip › code.do]

import excel data.xlsx, clear first

reg ratio_oo t1
est sto ratio_oo

reg ratio_op t1 t2
est sto ratio_op

reg gini_official_0 t1
est sto gini_official

reg gini_all_0 t1 t2
est sto gini_all

est tab ratio_op ratio_oo gini_all gini_official, star(0.1 0.05 0.01) stats(N aic bic) stfmt(%8.3g) b(%8.3f)
est tab ratio_op ratio_oo gini_all gini_official, stats(N aic bic) stfmt(%8.3g) b(%8.3f) se(%8.3f)
