# Supplementary material for: Long-term wage inequality in imperial China: From 202 BCE to 1912 CE
Source: PLoS One. 2025 Jan 24;20(1):e0315627. doi: 10.1371/journal.pone.0315627 (PMC11761105; doi:10.1371/journal.pone.0315627)
Supplement: S1 File — (ZIP) [file pone.0315627.s001.zip › code.m]

%% Timeline
tt = readtable('timeline.xlsx','Sheet','Sheet2');
color = {'#D95319','#0072BD','#77AC30'};  % US, Russia, EU
seq = 1:height(tt);
one = ones(size(seq));
zero = zeros(size(seq));
ff = figure;
ff.Position = [600 400 800 600];
ax = axes('Position',[0.005,0.05,0.98,0.9]);
plot(0:height(tt)+1,zeros(height(tt)+2,1),'k-')
hold on
bar(seq(tt.index==0),-one(tt.index==0),0.05,'FaceColor',0.5*[1 1 1],'EdgeColor','none')
plot(seq(tt.index==0),zero(tt.index==0),'Marker','o','MarkerSize',8,'MarkerFaceColor','k','MarkerEdgeColor','k','LineStyle','none')

bar(seq(tt.index==1),-one(tt.index==1),0.05,'FaceColor',color{1},'EdgeColor','none')
plot(seq(tt.index==1),zero(tt.index==1),'Marker','^','MarkerSize',8,'MarkerFaceColor','white','MarkerEdgeColor',color{1},'LineStyle','none')

bar(seq(tt.index==2),one(tt.index==2),0.05,'FaceColor',color{2},'EdgeColor','none')
plot(seq(tt.index==2),zero(tt.index==2),'Marker','v','MarkerSize',8,'MarkerFaceColor','white','MarkerEdgeColor',color{2},'LineStyle','none')

bar(seq(tt.index==3),one(tt.index==3),0.05,'FaceColor',color{3},'EdgeColor','none')
plot(seq(tt.index==3),zero(tt.index==3),'Marker','square','MarkerSize',8,'MarkerFaceColor','white','MarkerEdgeColor',color{3},'LineStyle','none')

tx = text(seq(tt.index==0)-0.5,-one(tt.index==0)+0.01,tt.Dynasties(tt.index==0));
set(tx,'Rotation',90)

tx = text(seq(tt.index==1)-0.5,-one(tt.index==1)+0.01,tt.Events(tt.index==1));
set(tx,'Rotation',90,'Color',color{1})

tx = text(seq(tt.index==2)-0.5,zero(tt.index==2)+0.05,tt.Events(tt.index==2));
set(tx,'Rotation',90,'Color',color{2},'HorizontalAlignment','left')

tx = text(seq(tt.index==3)-0.5,zero(tt.index==3)+0.05,tt.Events(tt.index==3));
set(tx,'Rotation',90,'Color',color{3},'HorizontalAlignment','left')

set(ax,'XColor','none','XTickLabel',[],'XTick',[],'YColor','none','YTickLabel',[],'YTick',[])

plot(height(tt)+1,0,'k--','Marker','>','MarkerSize',8,'MarkerFaceColor','black','MarkerEdgeColor','black')
xlim([0,height(tt)+1])

exportgraphics(ff,'fig1.tif','Resolution',500)

%% Inequality Measures
clear
yy = readtable('income.xlsx','Sheet','income','Range','C1:N26');  % income table (descending order)
rr = readtable('ratio.xlsx','Sheet','ratio','Range','T2:U11');  % official ratio

income = [yy.P,yy.RX,yy.R9,yy.R8,yy.R7,yy.R6,yy.R5,yy.R4,yy.R3,yy.R2,yy.R1];  % income (ascending order)
N_period = height(yy);  % number of sample periods
N_pop = 100000;  % simulated population
N_official = sum(rr.ratio)*2;  % total normalized number of officials assuming a 50% chance of getting official ranks in the Shi class
official_weight = [rr.ratio;N_official/2]/N_official;  % weight of each ranked and unranked Shi class (descending order)
ratio_oo = (yy.R1)./(yy.R9);  % income ratio between R1 and R9
ratio_op = (yy{:,2:11}*official_weight)./yy.P;  % income ratio between officials and peasants
r = 0.5;  % land rental rate
N = ((1-r)/r)*ratio_op;  % dependency ratio
ub = 1./(N+1);  % upper bound of the Shi class
lb = 0.02*ones(size(ub));  % lower bound of the Shi class
baseline = (ub+lb)/2;  % baseline
[gini_all_0,gini_official_0] = calGini(N_period,N_pop,official_weight,1-baseline,income);  % baseline
[gini_all_lb,gini_official_lb] = calGini(N_period,N_pop,official_weight,1-lb,income);  % lb
[gini_all_ub,gini_official_ub] = calGini(N_period,N_pop,official_weight,1-ub,income);  % ub
wo = (yy{:,2:11}*official_weight);  % average income of all officials
wr = yy{:,2:10}*rr.ratio/sum(rr.ratio);  % average income of officials with ranks


fig_income = figure;
fig_income.Position = [600 400 800 600];
axes('Position',[0.05,0.18,0.93,0.80],'FontSize',12);
hold on
plot(1:1:length(wo),wo,'k-','LineWidth',2)
plot(1:1:length(wr),wr,'k--','LineWidth',2)
xticks(1:1:length(wo))
xticklabels(yy.Year)
xtickangle(90)
text(1,wr(1)+5,'\leftarrow Productivity started rising','HorizontalAlignment','left','Rotation',90,'FontSize',12)
text(9,wr(9)-5,'Productivity stagnated \rightarrow','HorizontalAlignment','right','Rotation',90,'FontSize',12)
text(12.5,wr(13)-5,'Neo-Confucianism movement started \rightarrow','HorizontalAlignment','right','Rotation',90,'FontSize',12)
text(4-0.2,wr(4)+5,'\leftarrow Imperial exam started','HorizontalAlignment','left','Rotation',90,'FontSize',12)
legend('Average wage of the Shi class','Average wage of officials with ranks')
legend('Location','northeast','Box','off','FontSize',12)

exportgraphics(fig_income,'fig4.tif','Resolution',500)


fig_ratio = figure;
fig_ratio.Position = [600 400 800 600];
axes('Position',[0.05,0.12,0.93,0.87]);
hold on
t1 = (1:N_period)';
plot(t1,ratio_op,'k-','LineWidth',2)  % overall ratio
plot(t1,ratio_oo,'Color',0.5*[1 1 1])  % official ratio
xticks(1:1:length(ratio_op))
xticklabels(yy.Year)
xtickangle(45)
text(1,5.1,'\leftarrow Productivity started rising','HorizontalAlignment','left','Rotation',90)
text(9,32,'Productivity stagnated \rightarrow','HorizontalAlignment','right','Rotation',90)
text(12.5,20,'Neo-Confucianism movement started \rightarrow','HorizontalAlignment','right','Rotation',90)
text(4,14,'\leftarrow Imperial exam started','HorizontalAlignment','left','Rotation',90)
legend('Wage ratio between officials and peasants (inter-class)','Wage ratio between 1st- and 9th-rank officials (intra-class)')
legend('Location','northeast','Box','off')

exportgraphics(fig_ratio,'fig_ratio.tif','Resolution',500)


fig_op_reg = figure;
fig_op_reg.Position = [600 400 800 600];
axes('Position',[0.05,0.18,0.93,0.80],'FontSize',12);
hold on
t1 = (1:N_period)';
t2 = t1.^2;
xx = [ones(size(ratio_op)),t1,t2];
[yfit,~,~] = fit(xx,ratio_op);
plot(t1,ratio_op,'k-','LineWidth',2)  % overall ratio
plot(t1,yfit,'k--')  % fitted value of overall ratio
xticks(1:1:length(ratio_op))
xticklabels(yy.Year)
xtickangle(90)
text(1,5.1,'\leftarrow Productivity started rising','HorizontalAlignment','left','Rotation',90,'FontSize',12)
text(9,32,'Productivity stagnated \rightarrow','HorizontalAlignment','right','Rotation',90,'FontSize',12)
text(12.5,22,'Neo-Confucianism movement started \rightarrow','HorizontalAlignment','right','Rotation',90,'FontSize',12)
text(4,14,'\leftarrow Imperial exam started','HorizontalAlignment','left','Rotation',90,'FontSize',12)
legend('Official-peasant wage ratio (inter-class)','Fitted regression curve')
legend('Location','northeast','Box','off','FontSize',12)

exportgraphics(fig_op_reg,'fig5.tif','Resolution',500)


fig_oo_reg = figure;
fig_oo_reg.Position = [600 400 800 600];
axes('Position',[0.05,0.18,0.93,0.80],'FontSize',12);
hold on
xx = [ones(size(ratio_oo)),t1];
[yfit,~,~] = fit(xx,ratio_oo);
plot(t1,ratio_oo,'k-','LineWidth',2)  % official ratio
plot(t1,yfit,'k--')  % fitted value of official ratio
xticks(1:1:length(ratio_op))
xticklabels(yy.Year)
xtickangle(90)
legend('Top- and bottom-ranked officials wage ratio (intra-class)','Fitted regression line')
legend('Location','northeast','Box','off','FontSize',12)

exportgraphics(fig_oo_reg,'fig6.tif','Resolution',500)


fig_gini = figure;
fig_gini.Position = [600 400 800 600];
axes('Position',[0.05,0.18,0.93,0.80],'FontSize',12);
hold on
t1 = (1:N_period)';
t2 = t1.^2;
xx = [ones(size(gini_all_0)),t1,t2];
[yfit,~,~] = fit(xx,gini_all_0);
plot(t1,gini_all_0,'k-','LineWidth',2)  % overall Gini
plot(t1,yfit,'k--')  % fitted value of overall Gini
alpha 0.5
[yfit,~,~] = fit(xx(:,1:2),gini_official_0);
plot(t1,gini_official_0,'Color',0.5*[1 1 1])  % official Gini
plot(t1,yfit,'--','Color',0.5*[1 1 1])  % fitted value of official Gini
alpha 0.5
xticks(t1)
xticklabels(yy.Year)
xtickangle(90)
text(1,0.255,'Productivity started rising \rightarrow','HorizontalAlignment','right','Rotation',90,'FontSize',12)
text(9,0.43,'Productivity stagnated \rightarrow','HorizontalAlignment','right','Rotation',90,'FontSize',12)
text(12.5,0.39,'Neo-Confucianism movement started \rightarrow','HorizontalAlignment','right','Rotation',90,'FontSize',12)
text(4,0.337,'Imperial exam started \rightarrow','HorizontalAlignment','right','Rotation',90,'FontSize',12)
text(5,0.19,'\leftarrow Tang dynasty started','HorizontalAlignment','left','Rotation',90,'Color',0.5*[1 1 1],'FontSize',12)
text(11,0.24,'Song dynasty started \rightarrow','HorizontalAlignment','right','Rotation',90,'Color',0.5*[1 1 1],'FontSize',12)
text(15.5,0.22,'Ming dynasty started \rightarrow','HorizontalAlignment','right','Rotation',90,'Color',0.5*[1 1 1],'FontSize',12)
text(22,0.246,'\leftarrow Qing dynasty started','HorizontalAlignment','left','Rotation',90,'Color',0.5*[1 1 1],'FontSize',12)
text(23,0.149,'\leftarrow Qing dynasty stabilized','HorizontalAlignment','left','Rotation',90,'Color',0.5*[1 1 1],'FontSize',12)
legend('Gini (overall)','Fitted curve','Gini (officials with ranks)','Fitted line')
legend('Location','northeast','Box','off','FontSize',12)
ylim([0.1 0.45])

exportgraphics(fig_gini,'fig7.tif','Resolution',500)
